# Supplementary material for: Profile of osteopathic practice in Spain: results from a standardized data collection study
Source: BMC Complement Altern Med. 2018 Apr 11;18:129. doi: 10.1186/s12906-018-2190-0 (PMC5896131; doi:10.1186/s12906-018-2190-0)
Supplement: Supplementary file 3 — Extended version of the SDC Tool, which was translated and cross-culturally adapted into Spanish. (ZIP 384 kb) [file 12906_2018_2190_MOESM3_ESM.zip]

Archive with 2 entries (2 files):
- Additional file 2 (EN)R3.pdf
- Additional file 2R3.pdf
